# Supplementary material for: Immunomodulatory Effects of a Probiotic Mixture: Alleviating Colitis in a Mouse Model through Modulation of Cell Activation Markers and the Gut Microbiota
Source: Int J Mol Sci. 2024 Aug 6;25(16):8571. doi: 10.3390/ijms25168571 (PMC11354276; doi:10.3390/ijms25168571)
Supplement: Supplementary file 1 [file ijms-25-08571-s001.zip]

Archive with 2 entries (2 files):
- Supplementaty Table 3.xlsx
- Supplemetary_Material.pdf
