# Supplementary material for: Immunomodulatory Effects of a Probiotic Mixture: Alleviating Colitis in a Mouse Model through Modulation of Cell Activation Markers and the Gut Microbiota
Source: Int J Mol Sci. 2024 Aug 6;25(16):8571. doi: 10.3390/ijms25168571 (PMC11354276; doi:10.3390/ijms25168571)
Supplement: Supplementary file 1 [file ijms-25-08571-s001.zip › Supplementaty Table 3.xlsx]

## Sheet: Table ST3
Table ST3: Identification of the difference in gut microbiota between Normal, DSS induced colitis, and probiotics combination given to mice with colitis
A. Phylum identified in normal mice compared with DSS induced colitis, and probiotics combination given to mice with colitis
Phylum	1. Normal mice (Mean±SD)	2. DSS (Mean±SD)	3. DSS+T. halophilus+E.rectale (Mean±SD)	1 &2 p-value	2 &3 p-value
Actinobacteria	4.44 ± 1.293703	0.9275 ± 0.3158454	3.02 ± 1.031730	0.001	0.05
Bacteroidetes	23.2275 ± 6.967020	12.0225 ± 6.809608	20.3375 ± 1.072610	NS	NS
Deferribacteres	0 ± 0.000000	0.77 ± 0.9045441	0.27 ± 0.1930458	NS	NS
Firmicutes	51.53 ± 14.166170	65.98 ± 9.842327	53.8375 ± 3.864577	NS	NS
Proteobacteria	0.075 ± 0.05972157	9.8725 ± 2.582420	0.21 ± 0.07393691	0.001	0.001
Tenericutes	0.0225 ± 0.005000	0.0025 ± 0.005000	0.0775 ± 0.04787135	NS	NS
Verrucomicrobia	20.005 ± 6.741481	10.27 ± 3.436151	22.035 ± 2.555693	0.05	0.05
Unassigned	0.6975 ± 0.4072162	0.1525 ± 0.08341663	0.2075 ± 0.1284199
B. Family identified in in normal mice compared with DSS induced colitis, and probiotics combination given to mice with colitis
Family	1. Normal mice (Mean±SD)	2. DSS (Mean±SD)	3. DSS+T. halophilus+E.rectale (Mean±SD)	1 &2 p-value	2 &3 p-value
Akkermansiaceae	20.005 ± 6.741481	10.27 ± 3.436151	22.035 ± 2.555693	0.05	0.05
Atopobiaceae	1.9425 ± 0.5987417	0 ± 0.000000	0 ± 0.000000	0.001	NS
Bacteroidaceae	0.6325 ± 0.6154876	9.515 ± 8.304491	1.2875 ± 0.5289849	0.01	NS
Bifidobacteriaceae	1.05 ± 0.5770038	0 ± 0.000000	1.8225 ± 0.675691	NS	0.01
Clostridiaceae	0.9975 ± 0.1901534	14.5425 ± 4.618292	5.075 ± 2.554793	0.001	0.001
Coriobacteriaceae	0.1375 ± 0.04272002	0.005 ± 0.010000	0.04 ± 0.01632993	0.001	NS
Deferribacteraceae	0 ± 0.000000	0.77 ± 0.9045441	0.27 ± 0.1930458	NS	NS
Defluviitaleaceae	1.1925 ± 0.4369115	0.15 ± 0.2667083	2.315 ± 0.2123676	NS	0.001
Eggerthellaceae	1.31 ± 0.1349074	0.915 ± 0.3230583	1.1425 ± 0.3534001	NS	NS
Enterococcaceae	0.0125 ± 0.005000	0.3025 ± 0.4278142	0 ± 0.000000	NS	NS
Erysipelotrichaceae	3.0625 ± 0.1547848	22.9 ± 3.582374	13.21 ± 5.462673	0.001	0.05
Eubacteriaceae	0.455 ± 0.2035518	0.0075 ± 0.015000	0.17 ± 0.1051982	0.001	NS
Lachnospiraceae	7.255 ± 5.352884	2.5375 ± 1.851619	4.2 ± 3.140987	NS	NS
Lactobacillaceae	33.23 ± 12.016140	6.6375 ± 4.754747	17.8025 ± 10.600510	0.05	NS
Oscillospiraceae	0.0525 ± 0.009574271	0.125 ± 0.07141428	0.1075 ± 0.1276388	NS	NS
Peptococcaceae	0.0325 ± 0.03201562	0.0375 ± 0.01258306	0.1925 ± 0.04787135	NS	0.001
Peptostreptococcaceae	0.1825 ± 0.2341474	13.035 ± 4.424526	1.475 ± 0.7481756	0.001	0.001
Porphyromonadaceae	20.535 ± 6.309783	2.1675 ± 3.436931	18.875 ± 1.494579	0.001	0.001
Rikenellaceae	2.0175 ± 0.8845856	0.3325 ± 0.07410578	0.1625 ± 0.1322561	0.001	NS
Ruminococcaceae	3.0575 ± 1.538276	2.4775 ± 1.997021	6.5 ± 4.252301	NS	NS
Staphylococcaceae	0.5025 ± 0.6882042	2.365 ± 1.637244	0.0075 ± 0.009574271	0.05	0.01
Sutterellaceae	0.0625 ± 0.05377422	2.255 ± 0.9508768	0.185 ± 0.06137317	0.001	0.001
Unassigned	2.0975 ± 0.6546946	8.365 ± 2.374903	2.7425 ± 0.8180617	0.001	0.01
C. Genus identified identified in normal mice compared with DSS induced colitis, and probiotics combination given to mice with colitis
Genus	1. Normal mice (Mean±SD)	2. DSS (Mean±SD)	3. DSS+T. halophilus+E.rectale (Mean±SD)	1 &2 p-value	2 &3 p-value
Acetatifactor	0.0775 ± 0.02986079	0.3025 ± 0.128938	0.0875 ± 0.03685557	NS	NS
Acetivibrio	0.025 ± 0.01914854	0.0225 ± 0.01258306	0.1425 ± 0.05315073	NS	NS
Adlercreutzia	0 ± 0.000000	0 ± 0.000000	0.0625 ± 0.01258306	NS	0.001
Akkermansia	20.005 ± 6.741481	10.27 ± 3.436151	22.035 ± 2.555693	0.05	0.05
Alistipes	2.0175 ± 0.8845856	0.3325 ± 0.07410578	0.1625 ± 0.1322561	0.001	NS
Allobaculum	0.2625 ± 0.3409179	0 ± 0.000000	0.595 ± 0.5693564	NS	NS
Anaerobacterium	0.6225 ± 0.2437724	0.0275 ± 0.055000	0.8125 ± 0.2830047	NS	0.05
Anaerotruncus	0.09 ± 0.04966555	0.44 ± 0.6133515	0.0925 ± 0.06898067	NS	NS
Asaccharobacter	0.4225 ± 0.1297112	0.54 ± 0.147196	0.71 ± 0.2398611	NS	NS
Bacteroides	0.6325 ± 0.6154876	9.515 ± 8.304491	1.2875 ± 0.5289849	0.05	NS
Barnesiella	15.4875 ± 5.027341	1.7375 ± 2.697127	17.7675 ± 1.485965	0.001	0.001
Bifidobacterium	1.05 ± 0.5770038	0 ± 0.000000	1.8225 ± 0.675691	NS	0.01
Blautia	0.315 ± 0.2082466	0.0825 ± 0.08616844	0.1 ± 0.04966555	NS	NS
Candidatus_Arthromitus	0.6725 ± 0.1132475	0.0075 ± 0.015000	0.0125 ± 0.01892969	0.001	NS
Clostridium	0.1725 ± 0.09464847	14.5075 ± 4.615787	4.86 ± 2.632831	0.001	0.001
Dielma	0.0875 ± 0.1161536	0 ± 0.000000	0.0375 ± 0.005000	NS	NS
Enterococcus	0.0125 ± 0.005000	0.3025 ± 0.4278142	0 ± 0.000000	NS	NS
Enterorhabdus	0.28 ± 0.07745967	0.0975 ± 0.09032349	0.085 ± 0.0341565	0.01	NS
Erysipelatoclostridium	0.59 ± 0.319270	2.345 ± 2.503937	0.3825 ± 0.175000	NS	NS
Eubacterium	0.4375 ± 0.2056494	0.005 ± 0.010000	0.1625 ± 0.1037224	0.001	NS
Flavonifractor	0.04 ± 0.0294392	0.0225 ± 0.01258306	0.0825 ± 0.02362908	NS	0.05
Gemmiger	0.005 ± 0.010000	0.225 ± 0.3235738	0.01 ± 0.000000	NS	NS
Holdemanella	0.035 ± 0.005773503	0 ± 0.000000	0.1375 ± 0.08180261	NS	NS
Intestinimonas	0.355 ± 0.1922672	0.0275 ± 0.01707825	0.2675 ± 0.04031129	NS	NS
Jeotgalicoccus	0.0575 ± 0.0801561	0.34 ± 0.1058301	0.0025 ± 0.005000	0.001	0.001
Lachnoclostridium	4.5275 ± 3.494428	1.57 ± 1.138566	2.875 ± 2.229925	NS	NS
Lactobacillus	33.23 ± 12.016140	6.6375 ± 4.754747	17.8025 ± 10.600510	0.05	NS
Lutispora	0.09 ± 0.09486833	0 ± 0.000000	0.145 ± 0.09678154	NS	0.05
Mucispirillum	0 ± 0.000000	0.77 ± 0.9045441	0.27 ± 0.1930458	NS	NS
Murimonas	1.1275 ± 0.9105081	0.0225 ± 0.02629956	0 ± 0.000000	0.05	NS
Natranaerovirga	0.0725 ± 0.01892969	0.02 ± 0.02160247	0.1825 ± 0.1172959	NS	0.01
Olsenella	1.93 ± 0.5974948	0 ± 0.000000	0 ± 0.000000	0.001	NS
Oscillibacter	0.0525 ± 0.009574271	0.125 ± 0.07141428	0.1075 ± 0.1276388	NS	NS
Parabacteroides	0.1375 ± 0.09810708	0.0725 ± 0.04573474	0.1825 ± 0.08616844	NS	NS
Paraeggerthella	0.1725 ± 0.1071992	0.1875 ± 0.07588369	0.1375 ± 0.03304038	NS	NS
Parasutterella	0.0625 ± 0.05377422	2.255 ± 0.9508768	0.185 ± 0.06137317	0.001	0.001
Porphyromonas	3.22 ± 0.8351846	0.3275 ± 0.641684	0.66 ± 0.1298717	0.001	NS
Pseudoflavonifractor	0.2175 ± 0.1635797	0.185 ± 0.160520	0.2 ± 0.175119	NS	NS
Romboutsia	0.18 ± 0.2292015	12.86 ± 4.406730	1.4425 ± 0.7119164	0.001	0.001
Roseburia	0.51 ± 0.5802298	0.0125 ± 0.01258306	0.02 ± 0.020000	NS	NS
Ruminiclostridium	1.83 ± 1.600687	1.6975 ± 1.714203	3.46 ± 3.591685	NS	NS
Ruminococcus	0.3175 ± 0.1203813	0.02 ± 0.02708013	1.4 ± 0.7643298	NS	0.01
Staphylococcus	0.44 ± 0.6058053	2.0225 ± 1.554614	0.0025 ± 0.005000	NS	0.05
Stomatobaculum	0.1125 ± 0.1209339	0.3425 ± 0.3716069	0.125 ± 0.1636052	NS	NS
Turicibacter	1.1325 ± 0.7036749	20.45 ± 4.300039	8.415 ± 4.050140	0.001	0.001
Vallitalea	1.1375 ± 0.4517651	0.1375 ± 0.2483781	2.2075 ± 0.2264766	NS	0.001
Unassigned	4.705 ± 0.4938623	8.47 ± 2.189109	7.295 ± 1.672055	NS	NS
D. Species identified in normal mice compared with DSS induced colitis, and probiotics combination given to mice with colitis
Species	1. Normal mice (Mean±SD)	2. DSS (Mean±SD)	3. DSS+T. halophilus+E.rectale (Mean±SD)	1 &2 p-value	2 &3 p-value
[Clostridium]_aerotolerans	0.245 ± 0.2690105	0.135 ± 0.1008299	0.2425 ± 0.2245551	0.89	0.49
[Clostridium]_aldenense	0.1375 ± 0.1322561	0.01 ± 0.000000	0.055 ± 0.04654747	NS	NS
[Clostridium]_asparagiforme	0.2525 ± 0.1452297	0.1175 ± 0.07889867	0.06 ± 0.06271629	0.11	0.31
[Clostridium]_cellobioparum	0.9175 ± 1.548470	0.9225 ± 1.845000	1.9975 ± 3.178358	0.34	0.18
[Clostridium]_cellulolyticum	0.0125 ± 0.005000	0 ± 0.000000	0.1075 ± 0.1372042	NS	NS
[Clostridium]_cocleatum	0.55 ± 0.2923468	2.29 ± 2.479005	0.345 ± 0.1791647	0.77	0.49
[Clostridium]_indolis	0.6375 ± 1.049488	0.1425 ± 0.08460693	0.115 ± 0.1575859	1	0.34
[Clostridium]_lavalense	0.1725 ± 0.3318006	0.0175 ± 0.015000	0.015 ± 0.01914854	0.88	0.77
[Clostridium]_leptum	0.11 ± 0.05715476	0.0275 ± 0.01707825	0.155 ± 0.140594	0.04	0.25
[Clostridium]_methylpentosum	0.075 ± 0.02645751	0.6025 ± 0.8284675	0.05 ± 0.02160247	0.34	0.24
[Clostridium]_oroticum	0.1 ± 0.05228129	0.09 ± 0.09899495	0.1975 ± 0.133010	0.69	0.24
[Clostridium]_papyrosolvens	0.04 ± 0.03162278	0.0025 ± 0.005000	0.0925 ± 0.09215024	0.04	0.03
[Clostridium]_polysaccharolyticum	0.01 ± 0.008164966	0.0075 ± 0.005000	0.0525 ± 0.0917878	0.74	0.74
[Clostridium]_saccharolyticum	0.72 ± 0.5691514	0.0725 ± 0.05123476	0.19 ± 0.1197219	0.03	0.11
[Clostridium]_scindens	0.2 ± 0.05354126	0.1025 ± 0.1466004	0.0325 ± 0.02629956	0.34	0.88
[Clostridium]_viride	0.0325 ± 0.01707825	0.0125 ± 0.01258306	0.105 ± 0.02516611	0.14	0.03
[Clostridium]_xylanolyticum	0.0775 ± 0.07135592	0.37 ± 0.3909817	0.025 ± 0.01914854	0.69	0.18
[Eubacterium]_dolichum	0.05 ± 0.02160247	0.0925 ± 0.1384136	0.025 ± 0.01290994	0.66	0.77
[Eubacterium]_rectale	0.005 ± 0.005773503	0 ± 0.000000	0.7475 ± 0.7343648	NS	NS
[Eubacterium]_siraeum	0.1225 ± 0.07932003	0.0925 ± 0.06238322	0.4175 ± 0.225000	0.77	0.03
[Ruminococcus]_gnavus	0.2775 ± 0.1944865	0.0825 ± 0.08616844	0.0675 ± 0.04272002	0.11	1
Acetatifactor_muris	0.0775 ± 0.02986079	0.3025 ± 0.128938	0.0875 ± 0.03685557	0.03	0.03
Acetivibrio_cellulolyticus	0 ± 0.000000	0.005 ± 0.010000	0.115 ± 0.07325754	NS	0.04
Adlercreutzia_equolifaciens	0 ± 0.000000	0 ± 0.000000	0.0625 ± 0.01258306	NS	NS
Akkermansia_muciniphila	20.005 ± 6.741481	10.27 ± 3.436151	22.035 ± 2.555693	0.06	0.03
Alistipes_finegoldii	0 ± 0.000000	0.33 ± 0.07438638	0.16 ± 0.1275408	NS	0.19
Alistipes_putredinis	1.925 ± 0.8520368	0 ± 0.000000	0 ± 0.000000	NS	NS
Allobaculum_stercoricanis	0.2625 ± 0.3409179	0 ± 0.000000	0.595 ± 0.5693564	NS	NS
Anaerobacterium_chartisolvens	0.6225 ± 0.2437724	0.0275 ± 0.055000	0.8125 ± 0.2830047	0.03	0.03
Anaerotruncus_colihominis	0.09 ± 0.04966555	0.44 ± 0.6133515	0.0925 ± 0.06898067	0.38	0.38
Asaccharobacter_celatus	0.4225 ± 0.1297112	0.54 ± 0.147196	0.71 ± 0.2398611	0.34	0.49
Bacteroides_caccae	0.375 ± 0.4429071	2.2075 ± 2.538627	0.495 ± 0.3241913	0.11	0.11
Bacteroides_thetaiotaomicron	0.185 ± 0.1347838	7.115 ± 7.766893	0.745 ± 0.2024022	0.03	0.03
Barnesiella_intestinihominis	12.08 ± 3.810766	1.7125 ± 2.680502	17.41 ± 1.595661	0.03	0.03
Barnesiella_viscericola	3.37 ± 1.337934	0.005 ± 0.010000	0.0425 ± 0.009574271	0.03	0.03
Bifidobacterium_pseudolongum	0.0075 ± 0.005000	0 ± 0.000000	1.7925 ± 0.6644484	NS	NS
Candidatus_Arthromitus_sp._SFB-mouse	0.6625 ± 0.1132475	0.0025 ± 0.005000	0.0025 ± 0.005000	0.03	0.85
Clostridium_disporicum	0.1175 ± 0.09912114	14.225 ± 4.556669	4.64 ± 2.567229	0.03	0.03
Clostridium_senegalense	0.02 ± 0.02708013	0.01 ± 0.020000	0.0325 ± 0.03201562	0.35	0.18
Dielma_fastidiosa	0.0875 ± 0.1161536	0 ± 0.000000	0.0375 ± 0.005000	NS	NS
Enterorhabdus_mucosicola	0.145 ± 0.010000	0.09 ± 0.08524475	0.065 ± 0.02081666	0.3	0.88
Eubacterium_coprostanoligenes	0.065 ± 0.07187953	0.005 ± 0.010000	0.16 ± 0.1051982	0.06	0.03
Eubacterium_xylanophilum	0.365 ± 0.1901754	0 ± 0.000000	0 ± 0.000000	NS	NS
Flavonifractor_plautii	0.04 ± 0.0294392	0.0225 ± 0.01258306	0.0825 ± 0.02362908	0.55	0.03
Gemmiger_formicilis	0.005 ± 0.010000	0.225 ± 0.3235738	0.01 ± 0.000000	0.05	NS
Holdemanella_biformis	0.035 ± 0.005773503	0 ± 0.000000	0.1375 ± 0.08180261	NS	NS
Intestinimonas_butyriciproducens	0.355 ± 0.1922672	0.0275 ± 0.01707825	0.2675 ± 0.04031129	0.03	0.03
Lactobacillus_gasseri	0.08 ± 0.03366502	0.005 ± 0.010000	0.0325 ± 0.02061553	0.03	0.05
Lactobacillus_intestinalis	3.165 ± 2.236031	0 ± 0.000000	0 ± 0.000000	NS	NS
Lactobacillus_johnsonii	27.475 ± 13.109340	2.9425 ± 4.808648	15.52 ± 9.429963	0.03	0.06
Lactobacillus_reuteri	1.9775 ± 1.094756	0.4175 ± 0.4329261	1.74 ± 1.159396	0.11	0.08
Lutispora_thermophila	0.09 ± 0.09486833	0 ± 0.000000	0.145 ± 0.09678154	NS	NS
Mucispirillum_schaedleri	0 ± 0.000000	0.77 ± 0.9045441	0.27 ± 0.1930458	NS	0.69
Murimonas_intestini	1.1275 ± 0.9105081	0.0225 ± 0.02629956	0 ± 0.000000	0.03	NS
Natranaerovirga_pectinivora	0.0725 ± 0.01892969	0.02 ± 0.02160247	0.18 ± 0.1202775	0.03	0.03
Olsenella_profusa	1.915 ± 0.5996388	0 ± 0.000000	0 ± 0.000000	NS	NS
Oscillibacter_ruminantium	0.0475 ± 0.005000	0.09 ± 0.04760952	0.085 ± 0.1121011	0.3	0.56
Parabacteroides_goldsteinii	0.085 ± 0.08736895	0.0725 ± 0.04573474	0.1825 ± 0.08616844	0.89	0.11
Paraeggerthella_hongkongensis	0.1725 ± 0.1071992	0.1875 ± 0.07588369	0.1375 ± 0.03304038	0.88	0.46
Parasutterella_excrementihominis	0.0625 ± 0.05377422	2.255 ± 0.9508768	0.185 ± 0.06137317	0.03	0.03
Porphyromonas_catoniae	2.295 ± 0.7265214	0.295 ± 0.590000	0.2975 ± 0.1579821	0.03	NS
Porphyromonas_pogonae	0.055 ± 0.01732051	0.0175 ± 0.035000	0.215 ± 0.04434711	0.19	0.03
Pseudoflavonifractor_capillosus	0.2175 ± 0.1635797	0.185 ± 0.160520	0.2 ± 0.175119	0.69	1
Romboutsia_sedimentorum	0.18 ± 0.2292015	12.8375 ± 4.396069	1.44 ± 0.7131152	0.03	0.03
Roseburia_faecis	0.455 ± 0.5518756	0 ± 0.000000	0 ± 0.000000	NS	NS
Roseburia_intestinalis	0 ± 0.000000	0.0075 ± 0.015000	0.0025 ± 0.005000	NS	1
Ruminiclostridium_thermocellum	0.205 ± 0.2389561	0.0125 ± 0.01892969	0.0825 ± 0.03304038	0.03	0.03
Ruminococcus_albus	0.165 ± 0.1457166	0.005 ± 0.010000	0.1275 ± 0.1021029	0.03	0.03
Ruminococcus_callidus	0 ± 0.000000	0 ± 0.000000	0.19 ± 0.168523	NS	NS
Ruminococcus_faecis	0.05 ± 0.02708013	0.0025 ± 0.005000	0.045 ± 0.02380476	0.03	0.03
Ruminococcus_flavefaciens	0.0425 ± 0.03593976	0.0025 ± 0.005000	0.0175 ± 0.005000	0.04	0.04
Ruminococcus_lactaris	0.045 ± 0.06137317	0.005 ± 0.010000	1.005 ± 0.7310495	0.41	0.03
Staphylococcus_cohnii	0.24 ± 0.3656045	0.4275 ± 0.2998194	0 ± 0.000000	0.34	NS
Staphylococcus_lentus	0.1775 ± 0.2099802	1.475 ± 1.176223	0.0025 ± 0.005000	0.03	0.03
Stomatobaculum_longum	0.1125 ± 0.1209339	0.3425 ± 0.3716069	0.125 ± 0.1636052	0.49	0.55
Turicibacter_sanguinis	1.1325 ± 0.7036749	20.45 ± 4.300039	8.415 ± 4.050140	0.03	0.03
Vallitalea_guaymasensis	0.0275 ± 0.03095696	0.005 ± 0.010000	0.1925 ± 0.1158663	0.22	0.03
Vallitalea_pronyensis	1.1 ± 0.4673329	0.13 ± 0.2333809	1.97 ± 0.285190	0.03	0.03
Unassigned	9.19 ± 1.932477	12.945 ± 2.946507	9.955 ± 2.383562	0.06	0.31
